# Supplementary material for: [13C]bicarbonate labelled from hyperpolarized [1-13C]pyruvate is an in vivo marker of hepatic gluconeogenesis in fasted state
Source: Commun Biol. 2022 Jan 10;5:10. doi: 10.1038/s42003-021-02978-2 (PMC8748681; doi:10.1038/s42003-021-02978-2)
Supplement: Supplementary file 3 — Supplementary Data 1 [file 42003_2021_2978_MOESM3_ESM.xlsx]

## Sheet: Fig2&3_Fed
Dose (mmol/kg)	Lactate	Alanine	Bicarb	Malate C1	Malate C4	Aspartate C1	Aspartate C4		Bicarb v0 for MM model
0.01496	0.239452	0.467129	0.241348	0.0106296	0.00425245	0.0362258	0.00096347		0.00361056
0.01406	0.252381	0.299473	0.274953	0.0473976	0.00155433	0.0887027	0.0355373		0.00386585
0.01872	0.396812	0.462887	0.0432807	0.0262923	0.0166038	0.0526705	0.00145365		0.000810214
0.02183	0.344331	0.431436	0.0745792	0.0379298	0.0207537	0.0733908	0.0175795		0.00162806
0.02574	0.522637	0.332684	0.132686	0.00392193	0.000786839	0.00723817	4.62292e-05		0.00341534
0.02103	0.36936	0.48416	0.03746	0.02184	0.0125	0.01594	0.05874		0.000787784
0.02503	0.18631	0.55582	0.05531	0.02623	0.00589	0.14794	0.0225		0.00138441
0.02515	0.1629	0.54069	0.06922	0.03653	0.01053	0.15299	0.02714		0.00174088
0.04227	0.33131	0.4583	0.04865	0.0254	0.01486	0.09414	0.02734		0.00205644
0.06135	0.47505	0.3926	0.08504	0.01044	0.00567	0.02343	0.00777		0.0052172
0.0732	0.44012	0.39976	0.02589	0.04388	0.00813	0.06976	0.01246		0.00189515
0.26337	0.31519	0.56695	0.03961	0.01994	0.00949	0.04343	0.00539		0.0104321
0.24338	0.31952	0.51522	0.03883	0.02608	0.01659	0.07542	0.00835		0.00945045
0.29306	0.4312	0.3931	0.01957	0.02618	0.01783	0.09552	0.01659		0.00573518
0.09851	0.38075	0.44131	0.06644	0.03285	0.02158	0.04886	0.00821		0.006545
0.14855	0.35422	0.42344	0.02687	0.05421	0.0187	0.09762	0.02494		0.00399154

## Sheet: Fig2&3_Fasted
Dose (mmol/kg)	Lactate	Alanine	Bicarb	Malate C1	Malate C4	Aspartate C1	Aspartate C4		Bicarb v0 for MM model
0.02389	0.38526	0.33774	0.03458	0.04158	0.01793	0.15563	0.02729		0.000826116
0.0257	0.33513	0.34403	0.04408	0.0683	0.02933	0.14858	0.03055		0.00113286
0.02541	0.40763	0.39981	0.03707	0.03036	0.00824	0.10369	0.01319		0.000941949
0.01724	0.3359	0.37936	0.035	0.06605	0.01517	0.14521	0.0233		0.0006034
0.01467	0.32212	0.27871	0.05878	0.09173	0.03068	0.19923	0.01876		0.000862303
0.01885	0.51398	0.25455	0.04619	0.04953	0.03327	0.09349	0.00899		0.000870681
0.0387	0.32675	0.39446	0.06073	0.03995	0.02346	0.12353	0.03114		0.00235025
0.03281	0.49734	0.26393	0.04393	0.04822	0.02793	0.08882	0.02984		0.00144134
0.05475	0.39037	0.32759	0.03581	0.064	0.02922	0.12374	0.02927		0.0019606
0.09846	0.41546	0.29213	0.05205	0.08106	0.02132	0.11245	0.02555		0.00512484
0.06898	0.41996	0.35693	0.03125	0.0341	0.02321	0.11283	0.02172		0.00215562
0.2328	0.40516	0.3838	0.04154	0.0461	0.02176	0.08185	0.01978		0.00967051
0.25174	0.45504	0.36675	0.04316	0.04082	0.02142	0.06397	0.00884		0.0108651
0.13275	0.37429	0.36642	0.03628	0.07857	0.0188	0.11539	0.01026		0.00481617
0.14779	0.40907	0.34015	0.03662	0.06537	0.03	0.10207	0.01673		0.00541207
0.07217	0.50053	0.33505	0.03085	0.03603	0.00934	0.07728	0.01092		0.00222644

## Sheet: Fig4_Fed_Control
Lactate	Alanine	Bicarb	Malate C1	Malate C4	Aspartate C1	Aspartate C4
0.33131	0.4583	0.04865	0.0254	0.01486	0.09414	0.02734
0.47505	0.3926	0.08504	0.01044	0.00567	0.02343	0.00777
0.44012	0.39976	0.02589	0.04388	0.00813	0.06976	0.01246
0.52625	0.36591	0.02129	0.02765	0.01258	0.03514	0.01116

## Sheet: Fig4_Fed_3MPA
Lactate	Alanine	Bicarb	Malate C1	Malate C4	Aspartate C1	Aspartate C4
0.597344	0.346049	0.0364517	0.00887433	0.00068064	0.0094406	0.00116022
0.503955	0.420251	0.0257315	0.014281	0.00961503	0.0244887	0.00167791
0.281384	0.878045	0.0573321	0.0462805	0.000872992	0.0131208	0.00434887
0.463932	0.479047	0.0398786	0.00665103	0.00310682	0.00554252	0.00184146

## Sheet: Fig4_Fasted_Control
Lactate	Alanine	Bicarb	Malate C1	Malate C4	Aspartate C1	Aspartate C4
0.39037	0.32759	0.03581	0.064	0.02922	0.12374	0.02927
0.41546	0.29213	0.05205	0.08106	0.02132	0.11245	0.02555
0.41996	0.35693	0.03125	0.0341	0.02321	0.11283	0.02172

## Sheet: Fig4_Fasted_3MPA
Lactate	Alanine	Bicarb	Malate C1	Malate C4	Aspartate C1	Aspartate C4
0.229413	0.598553	0.0114672	0.0479285	0.0117985	0.0872382	0.0136022
0.670261	0.29605	0.00307	0.0172213	0.000560948	0.0080729	0.00476385
0.706772	0.27927	0.00232677	0.00680276	0.000273686	0.00442101	0.000133429
0.79125	0.187814	0.00229674	0.0100663	0.000987664	0.0075129	7.27965e-05
